# Supplementary material for: RELATCH: relative optimality in metabolic networks explains robust metabolic and regulatory responses to perturbations
Source: Genome Biol. 2012 Sep 26;13(9):R78. doi: 10.1186/gb-2012-13-9-r78 (PMC3506949; doi:10.1186/gb-2012-13-9-r78)
Supplement: Additional File 8 — Supplementary Table S4. Growth phenotype predictions for 1,260 single knockout E. coli mutants. [file gb-2012-13-9-r78-S8.XLS]

## Sheet: Table
Table S4. Comparisons between experimental and predicted growth phenotypes for single gene deletion strains (+ indicates growth, - indicates no growth).
Results are reported as experimenal/predicted phenotypes (e.g., +/- indicates the strain grew experimentally but the method predicted zero growth).
Mutant	FBA	MOMA	RELATCH (tight parameters)	RELATCH (relaxed parameters)
b0002	-/+	-/+	-/+	-/+
b0003	-/-	-/-	-/-	-/-
b0004	-/-	-/-	-/-	-/-
b0007	+/+	+/+	+/+	+/+
b0008	+/+	+/+	+/+	+/+
b0019	+/+	+/+	+/+	+/+
b0025	-/-	-/-	-/-	-/-
b0026	+/+	+/+	+/+	+/+
b0029	-/-	-/-	-/-	-/-
b0030	+/+	+/+	+/+	+/+
b0031	-/-	-/-	-/-	-/-
b0032	-/+	-/+	-/+	-/+
b0033	-/+	-/+	-/+	-/+
b0036	+/+	+/+	+/+	+/+
b0037	+/+	+/+	+/+	+/+
b0038	+/+	+/+	+/+	+/+
b0040	+/+	+/+	+/+	+/+
b0047	+/+	+/+	+/+	+/+
b0048	-/+	-/+	-/+	-/+
b0049	+/+	+/+	+/+	+/+
b0052	-/-	-/-	-/-	-/-
b0061	+/+	+/+	+/+	+/+
b0062	+/+	+/+	+/+	+/+
b0063	+/+	+/+	+/+	+/+
b0066	+/+	+/+	+/+	+/+
b0067	+/+	+/+	+/+	+/+
b0068	+/+	+/+	+/+	+/+
b0070	+/+	+/+	+/+	+/+
b0071	-/-	-/-	-/-	-/-
b0072	-/-	-/-	-/-	-/-
b0073	-/-	-/-	-/-	-/-
b0074	-/-	-/-	-/-	-/-
b0077	+/+	+/+	+/+	+/+
b0078	+/+	+/+	+/+	+/+
b0084	-/+	-/+	-/+	-/+
b0085	-/-	-/-	-/-	-/-
b0086	-/-	-/-	-/-	-/-
b0087	-/-	-/-	-/-	-/-
b0088	-/-	-/-	-/-	-/-
b0090	-/-	-/-	-/-	-/-
b0091	-/-	-/-	-/-	-/-
b0092	+/+	+/+	+/+	+/+
b0096	-/-	-/-	-/-	-/-
b0099	+/+	+/+	+/+	+/+
b0103	+/-	+/-	+/-	+/-
b0104	+/+	+/+	+/+	+/+
b0109	-/-	-/-	-/-	-/-
b0110	+/+	+/+	+/+	+/+
b0112	+/+	+/+	+/+	+/+
b0114	+/+	+/+	+/+	+/+
b0115	-/+	-/+	-/+	-/+
b0116	-/+	-/+	-/+	-/+
b0118	+/+	+/+	+/+	+/+
b0120	+/+	+/+	+/+	+/+
b0121	+/+	+/+	+/+	+/+
b0123	+/+	+/+	+/+	+/+
b0124	+/+	+/+	+/+	+/+
b0125	+/+	+/+	+/+	+/+
b0126	-/+	-/+	-/-	-/+
b0131	-/-	-/-	-/-	-/-
b0133	-/-	-/-	-/-	-/-
b0134	-/-	-/-	-/-	-/-
b0142	-/-	-/-	-/-	-/-
b0149	+/+	+/+	+/+	+/+
b0150	+/+	+/+	+/+	+/+
b0151	+/+	+/+	+/+	+/+
b0152	+/+	+/+	+/+	+/+
b0153	+/+	+/+	+/+	+/+
b0154	-/-	-/-	-/-	-/-
b0155	+/+	+/+	+/+	+/+
b0158	+/+	+/+	+/+	+/+
b0159	+/-	+/-	+/-	+/-
b0160	+/+	+/+	+/+	+/+
b0166	-/-	-/-	-/-	-/-
b0171	-/+	-/+	-/+	-/+
b0173	-/-	-/-	-/-	-/-
b0174	-/-	-/-	-/-	-/-
b0175	-/-	-/-	-/-	-/-
b0179	-/-	-/-	-/-	-/-
b0180	-/+	-/+	-/+	-/+
b0181	-/-	-/-	-/-	-/-
b0182	-/-	-/-	-/-	-/-
b0185	-/-	-/-	-/-	-/-
b0186	+/+	+/+	+/+	+/+
b0194	-/+	-/+	-/+	-/+
b0197	+/+	+/+	+/+	+/+
b0198	+/+	+/+	+/+	+/+
b0199	+/+	+/+	+/+	+/+
b0200	+/+	+/+	+/+	+/+
b0207	+/+	+/+	+/+	+/+
b0212	+/+	+/+	+/+	+/+
b0221	+/+	+/+	+/+	+/+
b0222	+/+	+/+	+/+	+/+
b0237	+/+	+/+	+/+	+/+
b0238	+/+	+/+	+/+	+/+
b0241	+/+	+/+	+/+	+/+
b0242	-/+	-/+	-/+	-/+
b0243	-/+	-/+	-/+	-/+
b0260	+/+	+/+	+/+	+/+
b0261	+/+	+/+	+/+	+/+
b0273	+/+	+/+	+/+	+/+
b0312	+/+	+/+	+/+	+/+
b0314	+/+	+/+	+/+	+/+
b0323	+/+	+/+	+/+	+/+
b0331	+/+	+/+	+/+	+/+
b0333	+/+	+/+	+/+	+/+
b0334	+/+	+/+	+/+	+/+
b0335	+/+	+/+	+/+	+/+
b0336	+/+	+/+	+/+	+/+
b0337	+/+	+/+	+/+	+/+
b0339	+/+	+/+	+/+	+/+
b0340	+/+	+/+	+/+	+/+
b0341	+/+	+/+	+/+	+/+
b0343	+/+	+/+	+/+	+/+
b0344	+/+	+/+	+/+	+/+
b0347	+/+	+/+	+/+	+/+
b0348	+/+	+/+	+/+	+/+
b0349	+/+	+/+	+/+	+/+
b0350	+/+	+/+	+/+	+/+
b0351	+/+	+/+	+/+	+/+
b0352	+/+	+/+	+/+	+/+
b0353	+/+	+/+	+/+	+/+
b0355	+/+	+/+	+/+	+/+
b0356	+/+	+/+	+/+	+/+
b0365	+/+	+/+	+/+	+/+
b0366	+/+	+/+	+/+	+/+
b0367	+/+	+/+	+/+	+/+
b0368	+/+	+/+	+/+	+/+
b0369	-/-	-/-	-/-	-/-
b0381	+/+	+/+	+/+	+/+
b0383	+/+	+/+	+/+	+/+
b0386	-/-	-/-	-/-	-/-
b0388	+/+	+/+	+/+	+/+
b0394	+/+	+/+	+/+	+/+
b0401	+/+	+/+	+/+	+/+
b0403	+/+	+/+	+/+	+/+
b0404	+/+	+/+	+/+	+/+
b0411	+/+	+/+	+/+	+/+
b0414	-/-	-/-	-/-	-/-
b0415	-/-	-/-	-/-	-/-
b0417	-/-	-/-	-/-	-/-
b0418	+/+	+/+	+/+	+/+
b0420	-/-	-/-	-/-	-/-
b0421	-/-	-/-	-/-	-/-
b0423	+/-	+/-	+/-	+/-
b0425	+/+	+/+	+/+	+/+
b0428	+/+	+/+	+/+	+/+
b0429	+/+	+/-	+/+	+/+
b0430	+/+	+/-	+/+	+/+
b0431	+/+	+/-	+/+	+/+
b0432	+/+	+/-	+/+	+/+
b0433	+/+	+/+	+/+	+/+
b0446	+/+	+/+	+/+	+/+
b0451	+/+	+/+	+/+	+/+
b0452	+/+	+/+	+/+	+/+
b0459	+/+	+/+	+/+	+/+
b0469	+/+	+/+	+/+	+/+
b0474	-/+	-/+	-/-	-/-
b0475	-/-	-/-	-/-	-/-
b0477	+/+	+/+	+/+	+/+
b0480	+/+	+/+	+/+	+/+
b0484	+/+	+/+	+/+	+/+
b0485	+/+	+/+	+/+	+/+
b0494	+/+	+/+	+/+	+/+
b0505	+/+	+/+	+/+	+/+
b0507	+/+	+/+	+/+	+/+
b0508	+/+	+/+	+/+	+/+
b0509	+/+	+/+	+/+	+/+
b0511	+/+	+/+	+/+	+/+
b0512	+/+	+/+	+/+	+/+
b0514	+/+	+/+	+/+	+/+
b0516	+/+	+/+	+/+	+/+
b0517	+/+	+/+	+/+	+/+
b0521	+/+	+/+	+/+	+/+
b0522	-/-	-/-	-/-	-/-
b0523	-/-	-/-	-/-	-/-
b0524	-/-	-/-	-/-	-/-
b0526	-/+	-/+	-/+	-/+
b0529	-/+	-/+	-/+	-/+
b0572	+/+	+/+	+/+	+/+
b0573	+/+	+/+	+/+	+/+
b0574	+/+	+/+	+/+	+/+
b0575	+/+	+/+	+/+	+/+
b0576	+/+	+/+	+/+	+/+
b0583	-/+	-/+	-/+	-/+
b0584	+/+	+/+	+/+	+/+
b0585	+/+	+/+	+/+	+/+
b0586	+/+	+/+	+/+	+/+
b0588	+/+	+/+	+/+	+/+
b0589	+/+	+/+	+/+	+/+
b0590	+/+	+/+	+/+	+/+
b0591	+/+	+/+	+/+	+/+
b0592	+/+	+/+	+/+	+/+
b0593	+/+	+/+	+/+	+/+
b0594	+/+	+/+	+/+	+/+
b0595	+/+	+/+	+/+	+/+
b0596	+/+	+/+	+/+	+/+
b0604	+/+	+/+	+/+	+/+
b0612	+/+	+/+	+/+	+/+
b0613	+/+	+/+	+/+	+/+
b0614	+/+	+/+	+/+	+/+
b0615	+/+	+/+	+/+	+/+
b0616	+/+	+/+	+/+	+/+
b0617	+/+	+/+	+/+	+/+
b0621	+/+	+/+	+/+	+/+
b0622	+/+	+/+	+/+	+/+
b0632	+/+	+/+	+/+	+/+
b0635	-/+	-/+	-/+	-/+
b0638	+/+	+/+	+/+	+/+
b0639	-/-	-/-	-/-	-/-
b0642	-/+	-/+	-/+	-/+
b0650	+/+	+/+	+/+	+/+
b0651	+/+	+/+	+/+	+/+
b0652	+/+	+/+	+/+	+/+
b0653	+/+	+/+	+/+	+/+
b0654	+/+	+/+	+/+	+/+
b0655	+/+	+/+	+/+	+/+
b0657	-/+	-/+	-/+	-/+
b0662	+/+	+/+	+/+	+/+
b0674	+/+	+/+	+/+	+/+
b0677	+/+	+/+	+/+	+/+
b0678	+/+	+/+	+/+	+/+
b0679	+/+	+/+	+/+	+/+
b0680	-/+	-/+	-/+	-/+
b0684	-/+	-/+	-/+	-/+
b0688	+/+	+/+	+/+	+/+
b0692	+/+	+/+	+/+	+/+
b0693	+/+	+/+	+/+	+/+
b0696	+/+	+/+	+/+	+/+
b0697	+/+	+/+	+/+	+/+
b0698	+/+	+/+	+/+	+/+
b0720	-/-	-/-	-/-	-/-
b0721	+/+	+/+	+/+	+/+
b0722	+/+	+/+	+/+	+/+
b0723	+/+	+/+	+/+	+/+
b0724	+/+	+/+	+/+	+/+
b0726	+/+	+/+	+/+	+/+
b0727	+/+	+/+	+/+	+/+
b0728	+/+	+/+	+/+	+/+
b0729	+/+	+/+	+/+	+/+
b0731	+/+	+/+	+/+	+/+
b0732	+/+	+/+	+/+	+/+
b0733	-/+	-/+	-/+	-/+
b0734	+/+	+/+	+/+	+/+
b0750	-/-	-/-	-/-	-/-
b0751	+/+	+/+	+/+	+/+
b0752	+/+	+/+	+/+	+/+
b0754	+/+	+/+	+/+	+/+
b0755	+/+	+/+	+/+	+/+
b0756	+/+	+/+	+/+	+/+
b0757	+/+	+/+	+/+	+/+
b0758	+/+	+/+	+/+	+/+
b0759	+/+	+/+	+/+	+/+
b0763	+/+	+/+	+/+	+/+
b0764	+/+	+/+	+/+	+/+
b0765	+/+	+/+	+/+	+/+
b0767	+/+	+/+	+/+	+/+
b0774	-/+	-/+	-/+	-/+
b0775	-/+	-/+	-/+	-/+
b0776	-/+	-/+	-/+	-/+
b0778	-/+	-/+	-/+	-/+
b0789	+/+	+/+	+/+	+/+
b0805	+/+	+/+	+/+	+/+
b0809	+/+	+/+	+/+	+/+
b0810	+/+	+/+	+/+	+/+
b0811	+/+	+/+	+/+	+/+
b0813	+/+	+/+	+/+	+/+
b0822	+/+	+/+	+/+	+/+
b0825	+/+	+/+	+/+	+/+
b0828	+/+	+/+	+/+	+/+
b0829	+/+	+/+	+/+	+/+
b0830	+/+	+/+	+/+	+/+
b0831	+/+	+/+	+/+	+/+
b0832	+/+	+/+	+/+	+/+
b0837	+/+	+/+	+/+	+/+
b0839	+/+	+/+	+/+	+/+
b0841	+/+	+/+	+/+	+/+
b0842	+/+	+/+	+/+	+/+
b0849	+/+	+/+	+/+	+/+
b0854	+/+	+/+	+/+	+/+
b0855	+/+	+/+	+/+	+/+
b0856	+/+	+/+	+/+	+/+
b0857	+/+	+/+	+/+	+/+
b0860	+/+	+/+	+/+	+/+
b0861	+/+	+/+	+/+	+/+
b0862	+/+	+/+	+/+	+/+
b0863	+/+	+/+	+/+	+/+
b0864	+/+	+/+	+/+	+/+
b0870	+/+	+/+	+/+	+/+
b0871	+/+	+/+	+/+	+/+
b0875	+/+	+/+	+/+	+/+
b0886	-/+	-/+	-/+	-/+
b0887	+/+	+/+	+/+	+/+
b0888	+/+	+/+	+/+	+/+
b0893	-/+	-/+	-/+	-/+
b0894	+/+	+/+	+/+	+/+
b0895	+/+	+/+	+/+	+/+
b0896	+/+	+/+	+/+	+/+
b0902	+/+	+/+	+/+	+/+
b0903	+/+	+/+	+/+	+/+
b0904	+/+	+/+	+/+	+/+
b0907	-/-	-/-	-/-	-/-
b0908	-/-	-/-	-/-	-/-
b0910	+/+	+/+	+/+	+/+
b0914	-/-	-/-	-/-	-/-
b0915	-/-	-/-	-/-	-/-
b0918	-/-	-/-	-/-	-/-
b0928	+/-	+/-	+/-	+/-
b0929	+/+	+/+	+/+	+/+
b0930	-/+	-/+	-/+	-/+
b0931	+/+	+/+	+/+	+/+
b0932	+/+	+/+	+/+	+/+
b0933	+/+	+/+	+/+	+/+
b0934	+/+	+/+	+/+	+/+
b0935	+/+	+/+	+/+	+/+
b0936	+/+	+/+	+/+	+/+
b0937	+/+	+/+	+/+	+/+
b0945	-/-	-/-	-/-	-/-
b0954	-/-	-/-	-/-	-/-
b0957	+/+	+/+	+/+	+/+
b0963	+/+	+/+	+/+	+/+
b0972	+/+	+/+	+/+	+/+
b0973	+/+	+/+	+/+	+/+
b0974	+/+	+/+	+/+	+/+
b0978	+/+	+/+	+/+	+/+
b0979	+/+	+/+	+/+	+/+
b0980	+/+	+/+	+/+	+/+
b0996	+/+	+/+	+/+	+/+
b0997	+/+	+/+	+/+	+/+
b1002	+/+	+/+	+/+	+/+
b1006	+/+	+/+	+/+	+/+
b1014	+/+	+/+	+/+	+/+
b1015	+/+	+/+	+/+	+/+
b1033	+/+	+/+	+/+	+/+
b1054	+/+	+/+	+/+	+/+
b1059	+/+	+/+	+/+	+/+
b1062	-/-	-/-	-/-	-/-
b1064	+/+	+/+	+/+	+/+
b1091	+/+	+/+	+/+	+/+
b1092	-/-	-/-	-/-	-/-
b1093	-/-	-/-	-/-	-/-
b1094	-/-	-/-	-/-	-/-
b1095	+/+	+/+	+/+	+/+
b1096	+/-	+/-	+/-	+/-
b1098	-/-	-/-	-/-	-/-
b1101	+/+	+/+	+/+	+/+
b1102	+/+	+/+	+/+	+/+
b1106	+/+	+/+	+/+	+/+
b1107	+/+	+/+	+/+	+/+
b1109	+/+	+/+	+/+	+/+
b1119	+/+	+/+	+/+	+/+
b1123	+/+	+/+	+/+	+/+
b1124	+/+	+/+	+/+	+/+
b1125	+/+	+/+	+/+	+/+
b1126	+/+	+/+	+/+	+/+
b1131	-/-	-/-	-/-	-/-
b1134	+/+	+/+	+/+	+/+
b1136	-/-	-/-	-/-	-/-
b1185	+/+	+/+	+/+	+/+
b1186	+/+	+/+	+/+	+/+
b1189	+/+	+/+	+/+	+/+
b1190	+/+	+/+	+/+	+/+
b1192	+/+	+/+	+/+	+/+
b1193	+/+	+/+	+/+	+/+
b1197	+/+	+/+	+/+	+/+
b1198	+/+	+/+	+/+	+/+
b1199	+/+	+/+	+/+	+/+
b1200	+/+	+/+	+/+	+/+
b1207	-/+	-/+	-/+	-/+
b1208	-/-	-/-	-/-	-/-
b1210	-/-	-/-	-/-	-/-
b1215	-/-	-/-	-/-	-/-
b1216	+/+	+/+	+/+	+/+
b1223	+/+	+/+	+/+	+/+
b1224	+/+	+/+	+/+	+/+
b1225	+/+	+/+	+/+	+/+
b1226	+/+	+/+	+/+	+/+
b1227	+/+	+/+	+/+	+/+
b1232	+/+	+/+	+/+	+/+
b1236	+/+	+/+	+/+	+/+
b1238	+/+	+/+	+/+	+/+
b1241	+/+	+/+	+/+	+/+
b1243	+/+	+/+	+/+	+/+
b1244	+/+	+/+	+/+	+/+
b1245	+/+	+/+	+/+	+/+
b1246	+/+	+/+	+/+	+/+
b1247	+/+	+/+	+/+	+/+
b1249	+/+	+/+	+/+	+/+
b1250	+/+	+/+	+/+	+/+
b1252	+/+	+/+	+/+	+/+
b1260	-/-	-/-	-/-	-/-
b1261	-/-	-/-	-/-	-/-
b1262	-/-	-/-	-/-	-/-
b1263	-/-	-/-	-/-	-/-
b1264	-/-	-/-	-/-	-/-
b1270	+/+	+/+	+/+	+/+
b1276	+/+	+/+	+/+	+/+
b1277	-/-	-/-	-/-	-/-
b1278	+/+	+/+	+/+	+/+
b1281	-/-	-/-	-/-	-/-
b1288	-/-	-/-	-/-	-/-
b1291	+/+	+/+	+/+	+/+
b1296	+/+	+/+	+/+	+/+
b1297	+/+	+/+	+/+	+/+
b1298	+/+	+/+	+/+	+/+
b1300	+/+	+/+	+/+	+/+
b1301	+/+	+/+	+/+	+/+
b1302	+/+	+/+	+/+	+/+
b1308	+/+	+/+	+/+	+/+
b1319	+/+	+/+	+/+	+/+
b1325	+/+	+/+	+/+	+/+
b1326	+/+	+/+	+/+	+/+
b1329	+/+	+/+	+/+	+/+
b1363	+/+	+/+	+/+	+/+
b1377	+/+	+/+	+/+	+/+
b1380	+/+	+/+	+/+	+/+
b1385	+/+	+/+	+/+	+/+
b1386	+/+	+/+	+/+	+/+
b1398	+/+	+/+	+/+	+/+
b1415	+/-	+/-	+/-	+/-
b1440	+/+	+/+	+/+	+/+
b1441	+/+	+/+	+/+	+/+
b1442	+/+	+/+	+/+	+/+
b1443	+/+	+/+	+/+	+/+
b1444	+/+	+/+	+/+	+/+
b1453	+/+	+/+	+/+	+/+
b1463	+/+	+/+	+/+	+/+
b1465	+/+	+/+	+/+	+/+
b1466	+/+	+/+	+/+	+/+
b1467	+/+	+/+	+/+	+/+
b1468	+/+	+/+	+/+	+/+
b1469	+/+	+/+	+/+	+/+
b1474	+/+	+/+	+/+	+/+
b1475	+/+	+/+	+/+	+/+
b1476	+/+	+/+	+/+	+/+
b1478	+/+	+/+	+/+	+/+
b1479	+/+	+/+	+/+	+/+
b1483	+/+	+/+	+/+	+/+
b1484	+/+	+/+	+/+	+/+
b1485	+/+	+/+	+/+	+/+
b1486	+/+	+/+	+/+	+/+
b1487	+/+	+/+	+/+	+/+
b1488	+/+	+/+	+/+	+/+
b1489	+/+	+/+	+/+	+/+
b1492	+/+	+/+	+/+	+/+
b1493	+/+	+/+	+/+	+/+
b1519	+/+	+/+	+/+	+/+
b1521	+/+	+/+	+/+	+/+
b1524	+/+	+/+	+/+	+/+
b1528	+/+	+/+	+/+	+/+
b1533	+/+	+/+	+/+	+/+
b1539	+/+	+/+	+/+	+/+
b1584	+/+	+/+	+/+	+/+
b1587	+/+	+/+	+/+	+/+
b1588	+/+	+/+	+/+	+/+
b1589	+/+	+/+	+/+	+/+
b1590	+/+	+/+	+/+	+/+
b1592	+/+	+/+	+/+	+/+
b1602	+/+	+/+	+/+	+/+
b1603	+/+	+/+	+/+	+/+
b1605	+/+	+/+	+/+	+/+
b1606	+/+	+/+	+/+	+/+
b1611	+/+	+/+	+/+	+/+
b1612	+/+	+/+	+/+	+/+
b1613	+/+	+/+	+/+	+/+
b1621	+/+	+/+	+/+	+/+
b1622	+/+	+/+	+/+	+/+
b1623	+/+	+/+	+/+	+/+
b1636	+/+	+/+	+/+	+/+
b1637	-/+	-/+	-/+	-/+
b1638	-/+	-/+	-/+	-/+
b1640	+/+	+/+	+/+	+/+
b1646	+/+	+/+	+/+	+/+
b1651	+/+	+/+	+/+	+/+
b1654	+/+	+/+	+/+	+/+
b1656	+/+	+/+	+/+	+/+
b1661	+/+	+/+	+/+	+/+
b1662	-/-	-/-	-/-	-/-
b1676	+/+	+/+	+/+	+/+
b1677	+/+	+/+	+/+	+/+
b1692	+/+	+/+	+/+	+/+
b1693	+/-	+/-	+/-	+/-
b1701	+/+	+/+	+/+	+/+
b1702	+/+	+/+	+/+	+/+
b1704	+/+	+/+	+/+	+/+
b1709	+/+	+/+	+/+	+/+
b1711	+/+	+/+	+/+	+/+
b1713	-/+	-/+	-/+	-/+
b1714	-/+	-/+	-/+	-/+
b1719	-/+	-/+	-/+	-/+
b1723	+/+	+/+	+/+	+/+
b1732	+/+	+/+	+/+	+/+
b1740	-/-	-/-	-/-	-/-
b1744	+/+	+/+	+/+	+/+
b1745	+/+	+/+	+/+	+/+
b1746	+/+	+/+	+/+	+/+
b1747	+/+	+/+	+/+	+/+
b1748	+/+	+/+	+/+	+/+
b1759	+/+	+/+	+/+	+/+
b1761	+/+	+/+	+/+	+/+
b1764	+/+	+/+	+/+	+/+
b1767	+/+	+/+	+/+	+/+
b1768	+/+	+/+	+/+	+/+
b1773	+/+	+/+	+/+	+/+
b1778	+/+	+/+	+/+	+/+
b1779	-/+	-/-	-/+	-/+
b1781	+/+	+/+	+/+	+/+
b1800	+/+	+/+	+/+	+/+
b1801	+/+	+/+	+/+	+/+
b1805	+/+	+/+	+/+	+/+
b1812	-/-	-/-	-/-	-/-
b1814	+/+	+/+	+/+	+/+
b1817	+/+	+/+	+/+	+/+
b1818	+/+	+/+	+/+	+/+
b1819	+/+	+/+	+/+	+/+
b1849	+/+	+/+	+/+	+/+
b1850	+/+	+/+	+/+	+/+
b1851	+/+	+/+	+/+	+/+
b1852	+/+	+/+	+/+	+/+
b1854	+/+	+/+	+/+	+/+
b1855	+/+	+/+	+/+	+/+
b1857	+/+	+/+	+/+	+/+
b1858	+/+	+/+	+/+	+/+
b1859	+/+	+/+	+/+	+/+
b1865	+/+	+/+	+/+	+/+
b1866	-/+	-/+	-/+	-/+
b1872	+/+	+/+	+/+	+/+
b1873	+/+	+/+	+/+	+/+
b1876	-/+	-/+	-/+	-/+
b1896	+/+	+/+	+/+	+/+
b1897	+/+	+/+	+/+	+/+
b1900	+/+	+/+	+/+	+/+
b1901	+/+	+/+	+/+	+/+
b1907	+/+	+/+	+/+	+/+
b1912	-/+	-/+	-/+	-/+
b1919	+/+	+/+	+/+	+/+
b1927	+/+	+/+	+/+	+/+
b1981	+/+	+/+	+/+	+/+
b1982	+/+	+/+	+/+	+/+
b1991	+/+	+/+	+/+	+/+
b1992	+/+	+/+	+/+	+/+
b1993	+/+	+/+	+/+	+/+
b2010	+/+	+/+	+/+	+/+
b2019	-/-	-/-	-/-	-/-
b2020	-/-	-/-	-/-	-/-
b2021	-/-	-/-	-/-	-/-
b2022	-/-	-/-	-/-	-/-
b2023	-/-	-/-	-/-	-/-
b2024	-/-	-/-	-/-	-/-
b2025	-/-	-/-	-/-	-/-
b2026	-/-	-/-	-/-	-/-
b2027	+/+	+/+	+/+	+/+
b2028	+/+	+/+	+/+	+/+
b2029	+/+	+/+	+/+	+/+
b2032	+/+	+/+	+/+	+/+
b2033	+/+	+/+	+/+	+/+
b2034	+/+	+/+	+/+	+/+
b2035	+/+	+/+	+/+	+/+
b2036	+/+	+/+	+/+	+/+
b2037	+/+	+/+	+/+	+/+
b2038	+/+	+/+	+/+	+/+
b2039	+/+	+/+	+/+	+/+
b2040	+/+	+/+	+/+	+/+
b2041	+/+	+/+	+/+	+/+
b2045	+/+	+/+	+/+	+/+
b2048	+/+	+/+	+/+	+/+
b2049	+/+	+/+	+/+	+/+
b2051	+/+	+/+	+/+	+/+
b2052	+/+	+/+	+/+	+/+
b2053	+/+	+/+	+/+	+/+
b2065	+/+	+/+	+/+	+/+
b2066	+/+	+/+	+/+	+/+
b2091	+/+	+/+	+/+	+/+
b2092	+/+	+/+	+/+	+/+
b2093	+/+	+/+	+/+	+/+
b2094	+/+	+/+	+/+	+/+
b2095	+/+	+/+	+/+	+/+
b2096	+/+	+/+	+/+	+/+
b2097	+/+	+/+	+/+	+/+
b2103	+/-	+/-	+/-	+/-
b2104	+/+	+/+	+/+	+/+
b2114	-/+	-/+	-/+	-/+
b2128	+/+	+/+	+/+	+/+
b2129	+/+	+/+	+/+	+/+
b2130	+/+	+/+	+/+	+/+
b2131	+/+	+/+	+/+	+/+
b2132	+/+	+/+	+/+	+/+
b2133	+/+	+/+	+/+	+/+
b2134	+/+	+/+	+/+	+/+
b2143	+/+	+/+	+/+	+/+
b2148	+/+	+/+	+/+	+/+
b2149	+/+	+/+	+/+	+/+
b2150	+/+	+/+	+/+	+/+
b2153	-/-	-/-	-/-	-/-
b2154	+/+	+/+	+/+	+/+
b2155	+/+	+/+	+/+	+/+
b2156	+/+	+/+	+/+	+/+
b2162	+/+	+/+	+/+	+/+
b2167	+/+	+/+	+/+	+/+
b2168	+/+	+/+	+/+	+/+
b2169	+/+	+/+	+/+	+/+
b2170	+/+	+/+	+/+	+/+
b2199	+/+	+/+	+/+	+/+
b2200	+/+	+/+	+/+	+/+
b2201	+/+	+/+	+/+	+/+
b2202	+/+	+/+	+/+	+/+
b2203	+/+	+/+	+/+	+/+
b2204	+/+	+/+	+/+	+/+
b2205	+/+	+/+	+/+	+/+
b2206	+/+	+/+	+/+	+/+
b2210	+/+	+/+	+/+	+/+
b2215	+/+	+/+	+/+	+/+
b2221	+/+	+/+	+/+	+/+
b2222	+/+	+/+	+/+	+/+
b2223	+/+	+/+	+/+	+/+
b2224	+/+	+/+	+/+	+/+
b2232	+/+	+/+	+/+	+/+
b2234	-/+	-/+	-/+	-/+
b2235	-/+	-/+	-/+	-/+
b2239	+/+	+/+	+/+	+/+
b2240	+/+	+/+	+/+	+/+
b2241	+/+	+/+	+/+	+/+
b2242	+/+	+/+	+/+	+/+
b2243	+/+	+/+	+/+	+/+
b2251	+/+	+/+	+/+	+/+
b2253	+/+	+/+	+/+	+/+
b2254	+/+	+/+	+/+	+/+
b2255	+/+	+/+	+/+	+/+
b2257	+/+	+/+	+/+	+/+
b2260	+/+	+/+	+/+	+/+
b2261	+/+	+/+	+/+	+/+
b2262	+/+	+/+	+/+	+/+
b2264	+/+	+/+	+/+	+/+
b2265	+/+	+/+	+/+	+/+
b2276	+/+	+/+	+/+	+/+
b2277	+/+	+/+	+/+	+/+
b2278	+/+	+/+	+/+	+/+
b2279	+/+	+/+	+/+	+/+
b2280	+/+	+/+	+/+	+/+
b2281	+/+	+/+	+/+	+/+
b2282	+/+	+/+	+/+	+/+
b2283	+/+	+/+	+/+	+/+
b2284	+/+	+/+	+/+	+/+
b2285	+/+	+/+	+/+	+/+
b2286	+/+	+/+	+/+	+/+
b2287	+/+	+/+	+/+	+/+
b2288	+/+	+/+	+/+	+/+
b2291	+/+	+/+	+/+	+/+
b2296	+/+	+/+	+/+	+/+
b2297	+/+	+/+	+/+	+/+
b2303	+/+	+/+	+/+	+/+
b2306	+/+	+/+	+/+	+/+
b2307	+/+	+/+	+/+	+/+
b2308	+/+	+/+	+/+	+/+
b2309	+/+	+/+	+/+	+/+
b2310	+/+	+/+	+/+	+/+
b2311	+/+	+/+	+/+	+/+
b2312	-/-	-/-	-/-	-/-
b2315	-/-	-/-	-/-	-/-
b2316	-/-	-/-	-/-	-/-
b2320	-/-	-/-	-/-	-/-
b2323	-/-	-/-	-/-	-/-
b2328	+/+	+/+	+/+	+/+
b2329	-/-	-/-	-/-	-/-
b2341	+/+	+/+	+/+	+/+
b2342	+/+	+/+	+/+	+/+
b2344	+/+	+/+	+/+	+/+
b2366	+/+	+/+	+/+	+/+
b2378	+/+	+/+	+/+	+/+
b2388	+/+	+/+	+/+	+/+
b2392	+/+	+/+	+/+	+/+
b2393	+/+	+/+	+/+	+/+
b2400	-/-	-/-	-/-	-/-
b2406	+/+	+/+	+/+	+/+
b2407	+/+	+/+	+/+	+/+
b2411	-/+	-/+	-/+	-/+
b2414	+/+	+/+	+/+	+/+
b2415	-/+	-/+	-/+	-/+
b2416	-/+	-/+	-/+	-/+
b2417	+/+	+/+	+/+	+/+
b2418	+/+	+/+	+/+	+/+
b2421	+/+	+/+	+/+	+/+
b2422	+/+	+/+	+/+	+/+
b2423	+/+	+/+	+/+	+/+
b2424	+/+	+/+	+/+	+/+
b2425	+/+	+/+	+/+	+/+
b2429	+/+	+/+	+/+	+/+
b2435	+/+	+/+	+/+	+/+
b2436	+/+	+/+	+/+	+/+
b2440	+/+	+/+	+/+	+/+
b2441	+/+	+/+	+/+	+/+
b2458	+/+	+/+	+/+	+/+
b2463	+/+	+/+	+/+	+/+
b2464	+/+	+/+	+/+	+/+
b2465	+/+	+/+	+/+	+/+
b2467	+/+	+/+	+/+	+/+
b2472	-/-	-/-	-/-	-/-
b2476	-/-	-/-	-/-	-/-
b2478	-/-	-/-	-/-	-/-
b2480	+/+	+/+	+/+	+/+
b2481	+/+	+/+	+/+	+/+
b2482	+/+	+/+	+/+	+/+
b2483	+/+	+/+	+/+	+/+
b2484	+/+	+/+	+/+	+/+
b2485	+/+	+/+	+/+	+/+
b2486	+/+	+/+	+/+	+/+
b2487	+/+	+/+	+/+	+/+
b2488	+/+	+/+	+/+	+/+
b2489	+/+	+/+	+/+	+/+
b2490	+/+	+/+	+/+	+/+
b2492	+/+	+/+	+/+	+/+
b2497	+/+	+/+	+/+	+/+
b2498	+/+	+/+	+/+	+/+
b2499	-/-	-/-	-/-	-/-
b2500	+/+	+/+	+/+	+/+
b2501	+/+	+/+	+/+	+/+
b2502	+/+	+/+	+/+	+/+
b2507	-/-	-/-	-/-	-/-
b2508	-/+	-/+	-/+	-/+
b2514	-/+	-/+	-/+	-/+
b2515	-/-	-/-	-/-	-/-
b2518	+/+	+/+	+/+	+/+
b2519	+/+	+/+	+/+	+/+
b2521	+/+	+/+	+/+	+/+
b2523	+/+	+/+	+/+	+/+
b2530	-/-	-/-	-/-	-/-
b2533	-/+	-/+	-/+	-/+
b2536	+/+	+/+	+/+	+/+
b2538	+/+	+/+	+/+	+/+
b2539	+/+	+/+	+/+	+/+
b2540	+/+	+/+	+/+	+/+
b2541	+/+	+/+	+/+	+/+
b2542	+/+	+/+	+/+	+/+
b2551	-/+	-/+	-/+	-/+
b2552	+/+	+/+	+/+	+/+
b2557	-/-	-/-	-/-	-/-
b2563	-/+	-/+	-/+	-/+
b2564	-/-	-/-	-/-	-/-
b2574	-/-	-/-	-/-	-/-
b2578	+/+	+/+	+/+	+/+
b2579	+/+	+/+	+/+	+/+
b2582	+/+	+/+	+/+	+/+
b2585	-/-	-/-	-/-	-/-
b2587	+/+	+/+	+/+	+/+
b2599	-/-	-/-	-/-	-/-
b2600	-/-	-/-	-/-	-/-
b2601	+/+	+/+	+/+	+/+
b2615	-/-	-/-	-/-	-/-
b2661	+/+	+/+	+/+	+/+
b2662	+/+	+/+	+/+	+/+
b2663	+/+	+/+	+/+	+/+
b2675	+/+	+/+	+/+	+/+
b2676	+/+	+/+	+/+	+/+
b2677	+/+	+/+	+/+	+/+
b2678	+/+	+/+	+/+	+/+
b2679	+/+	+/+	+/+	+/+
b2687	+/-	+/-	+/-	+/-
b2688	+/+	+/+	+/+	+/+
b2690	+/+	+/+	+/+	+/+
b2697	+/+	+/+	+/+	+/+
b2701	+/+	+/+	+/+	+/+
b2702	+/+	+/+	+/+	+/+
b2703	+/+	+/+	+/+	+/+
b2704	+/+	+/+	+/+	+/+
b2705	+/+	+/+	+/+	+/+
b2708	+/+	+/+	+/+	+/+
b2710	+/+	+/+	+/+	+/+
b2711	+/+	+/+	+/+	+/+
b2719	+/+	+/+	+/+	+/+
b2720	+/+	+/+	+/+	+/+
b2721	+/+	+/+	+/+	+/+
b2722	+/+	+/+	+/+	+/+
b2723	+/+	+/+	+/+	+/+
b2724	+/+	+/+	+/+	+/+
b2738	+/+	+/+	+/+	+/+
b2744	+/+	+/+	+/+	+/+
b2746	-/-	-/-	-/-	-/-
b2747	-/-	-/-	-/-	-/-
b2750	-/-	-/-	-/-	-/-
b2751	-/-	-/-	-/-	-/-
b2752	+/-	+/-	+/-	+/-
b2762	-/-	-/-	-/-	-/-
b2763	-/-	-/-	-/-	-/-
b2764	-/-	-/-	-/-	-/-
b2779	-/+	-/-	-/+	-/+
b2780	-/-	-/-	-/-	-/-
b2781	+/+	+/+	+/+	+/+
b2784	+/+	+/+	+/+	+/+
b2787	+/+	+/+	+/+	+/+
b2788	+/+	+/+	+/+	+/+
b2789	+/+	+/+	+/+	+/+
b2796	+/+	+/+	+/+	+/+
b2797	+/+	+/+	+/+	+/+
b2799	+/+	+/+	+/+	+/+
b2800	+/+	+/+	+/+	+/+
b2801	+/+	+/+	+/+	+/+
b2802	+/+	+/+	+/+	+/+
b2803	+/+	+/+	+/+	+/+
b2810	+/+	+/+	+/+	+/+
b2813	+/+	+/+	+/+	+/+
b2817	+/+	+/+	+/+	+/+
b2818	-/-	-/-	-/-	-/-
b2827	-/-	-/-	-/-	-/-
b2835	+/+	+/+	+/+	+/+
b2836	+/+	+/+	+/+	+/+
b2838	-/-	-/-	-/-	-/-
b2841	+/+	+/+	+/+	+/+
b2866	+/+	+/+	+/+	+/+
b2867	+/+	+/+	+/+	+/+
b2868	+/+	+/+	+/+	+/+
b2871	+/+	+/+	+/+	+/+
b2874	+/+	+/+	+/+	+/+
b2883	+/+	+/+	+/+	+/+
b2889	+/+	+/+	+/+	+/+
b2890	+/+	+/+	+/+	+/+
b2893	+/+	+/+	+/+	+/+
b2895	+/+	+/+	+/+	+/+
b2901	+/+	+/+	+/+	+/+
b2903	+/+	+/+	+/+	+/+
b2904	+/+	+/+	+/+	+/+
b2905	+/+	+/+	+/+	+/+
b2907	+/+	+/+	+/+	+/+
b2913	-/+	-/+	-/+	-/+
b2914	+/+	+/+	+/+	+/+
b2917	+/+	+/+	+/+	+/+
b2919	+/+	+/+	+/+	+/+
b2920	+/+	+/+	+/+	+/+
b2923	+/+	+/+	+/+	+/+
b2925	-/+	-/+	-/+	-/+
b2926	-/+	-/-	-/+	-/+
b2927	+/-	+/-	+/-	+/-
b2935	+/+	+/+	+/+	+/+
b2937	+/+	+/+	+/+	+/+
b2938	+/+	+/+	+/+	+/+
b2942	-/-	-/-	-/-	-/-
b2943	+/+	+/+	+/+	+/+
b2947	+/+	+/+	+/+	+/+
b2954	+/+	+/+	+/+	+/+
b2957	+/+	+/+	+/+	+/+
b2963	+/+	+/+	+/+	+/+
b2964	+/+	+/+	+/+	+/+
b2965	+/+	+/+	+/+	+/+
b2975	+/+	+/+	+/+	+/+
b2976	+/+	+/+	+/+	+/+
b2979	+/+	+/+	+/+	+/+
b2987	+/+	+/+	+/+	+/+
b2988	+/+	+/+	+/+	+/+
b2994	+/+	+/+	+/+	+/+
b2997	+/+	+/+	+/+	+/+
b3001	+/+	+/+	+/+	+/+
b3005	+/+	+/+	+/+	+/+
b3006	+/+	+/+	+/+	+/+
b3008	-/+	-/+	-/+	-/+
b3012	+/+	+/+	+/+	+/+
b3018	-/-	-/-	-/-	-/-
b3028	+/+	+/+	+/+	+/+
b3029	+/+	+/+	+/+	+/+
b3040	+/-	+/-	+/-	+/-
b3041	-/-	-/-	-/-	-/-
b3052	+/+	+/+	+/+	+/+
b3057	+/+	+/+	+/+	+/+
b3058	+/-	+/-	+/-	+/-
b3061	+/+	+/+	+/+	+/+
b3062	+/+	+/+	+/+	+/+
b3063	+/+	+/+	+/+	+/+
b3073	+/+	+/+	+/+	+/+
b3089	+/+	+/+	+/+	+/+
b3091	+/+	+/+	+/+	+/+
b3092	+/+	+/+	+/+	+/+
b3093	+/+	+/+	+/+	+/+
b3114	+/+	+/+	+/+	+/+
b3115	+/+	+/+	+/+	+/+
b3116	+/+	+/+	+/+	+/+
b3117	+/+	+/+	+/+	+/+
b3124	+/+	+/+	+/+	+/+
b3125	+/+	+/+	+/+	+/+
b3126	+/+	+/+	+/+	+/+
b3127	+/+	+/+	+/+	+/+
b3128	+/+	+/+	+/+	+/+
b3132	+/+	+/+	+/+	+/+
b3137	+/+	+/+	+/+	+/+
b3161	+/+	+/+	+/+	+/+
b3172	-/-	-/-	-/-	-/-
b3176	+/-	+/-	+/-	+/-
b3177	+/-	+/-	+/-	+/-
b3182	+/+	+/+	+/+	+/+
b3187	-/-	-/-	-/-	-/-
b3189	-/-	-/-	-/-	-/-
b3196	+/-	+/-	+/-	+/-
b3197	+/+	+/+	+/+	+/+
b3198	+/-	+/-	+/-	+/-
b3212	+/+	+/+	+/+	+/+
b3213	+/+	+/+	+/+	+/+
b3222	+/+	+/+	+/+	+/+
b3223	+/+	+/+	+/+	+/+
b3224	+/+	+/+	+/+	+/+
b3225	+/+	+/+	+/+	+/+
b3236	+/+	+/+	+/+	+/+
b3255	-/-	-/-	-/-	-/-
b3256	-/-	-/-	-/-	-/-
b3258	+/+	+/+	+/+	+/+
b3265	+/+	+/+	+/+	+/+
b3266	+/+	+/+	+/+	+/+
b3281	-/+	-/+	-/+	-/+
b3288	-/+	-/+	-/+	-/+
b3290	+/+	+/+	+/+	+/+
b3350	+/+	+/+	+/+	+/+
b3359	+/-	+/-	+/-	+/-
b3360	-/-	-/-	-/-	-/-
b3365	+/+	+/+	+/+	+/+
b3366	+/+	+/+	+/+	+/+
b3367	+/+	+/+	+/+	+/+
b3368	-/-	-/-	-/-	-/-
b3370	+/+	+/+	+/+	+/+
b3371	+/+	+/+	+/+	+/+
b3374	+/+	+/+	+/+	+/+
b3380	+/+	+/+	+/+	+/+
b3384	-/+	-/+	-/+	-/+
b3385	+/+	+/+	+/+	+/+
b3386	+/+	+/+	+/+	+/+
b3389	-/-	-/-	-/-	-/-
b3390	+/+	+/+	+/+	+/+
b3396	+/+	+/+	+/+	+/+
b3397	+/+	+/+	+/+	+/+
b3403	+/+	+/+	+/+	+/+
b3409	+/+	+/+	+/+	+/+
b3415	+/+	+/+	+/+	+/+
b3416	+/+	+/+	+/+	+/+
b3417	+/+	+/+	+/+	+/+
b3425	+/+	+/+	+/+	+/+
b3426	+/+	+/+	+/+	+/+
b3428	+/+	+/+	+/+	+/+
b3429	+/+	+/+	+/+	+/+
b3430	+/+	+/+	+/+	+/+
b3431	+/+	+/+	+/+	+/+
b3432	+/+	+/+	+/+	+/+
b3433	-/-	-/-	-/-	-/-
b3437	+/+	+/+	+/+	+/+
b3447	+/+	+/+	+/+	+/+
b3449	+/+	+/+	+/+	+/+
b3450	+/+	+/+	+/+	+/+
b3451	+/+	+/+	+/+	+/+
b3452	+/+	+/+	+/+	+/+
b3453	+/+	+/+	+/+	+/+
b3454	+/+	+/+	+/+	+/+
b3455	+/+	+/+	+/+	+/+
b3456	+/+	+/+	+/+	+/+
b3457	+/+	+/+	+/+	+/+
b3458	+/+	+/+	+/+	+/+
b3460	+/+	+/+	+/+	+/+
b3469	+/+	+/+	+/+	+/+
b3475	+/+	+/+	+/+	+/+
b3476	+/+	+/+	+/+	+/+
b3477	+/+	+/+	+/+	+/+
b3478	+/+	+/+	+/+	+/+
b3479	+/+	+/+	+/+	+/+
b3480	+/+	+/+	+/+	+/+
b3493	+/+	+/+	+/+	+/+
b3500	+/+	+/+	+/+	+/+
b3502	+/+	+/+	+/+	+/+
b3503	+/+	+/+	+/+	+/+
b3517	+/+	+/+	+/+	+/+
b3519	+/+	+/+	+/+	+/+
b3526	+/+	+/+	+/+	+/+
b3528	+/+	+/+	+/+	+/+
b3540	+/+	+/+	+/+	+/+
b3541	+/+	+/+	+/+	+/+
b3542	+/+	+/+	+/+	+/+
b3543	+/+	+/+	+/+	+/+
b3544	+/+	+/+	+/+	+/+
b3546	+/+	+/+	+/+	+/+
b3551	+/+	+/+	+/+	+/+
b3553	+/+	+/+	+/+	+/+
b3559	+/+	+/+	+/+	+/+
b3560	-/+	-/+	-/+	-/+
b3564	+/+	+/+	+/+	+/+
b3565	+/+	+/+	+/+	+/+
b3566	+/+	+/+	+/+	+/+
b3567	+/+	+/+	+/+	+/+
b3568	+/+	+/+	+/+	+/+
b3571	+/+	+/+	+/+	+/+
b3572	+/+	+/+	+/+	+/+
b3575	+/+	+/+	+/+	+/+
b3577	+/+	+/+	+/+	+/+
b3578	+/+	+/+	+/+	+/+
b3579	+/+	+/+	+/+	+/+
b3580	+/+	+/+	+/+	+/+
b3581	+/+	+/+	+/+	+/+
b3583	+/+	+/+	+/+	+/+
b3588	+/+	+/+	+/+	+/+
b3591	+/+	+/+	+/+	+/+
b3599	+/+	+/+	+/+	+/+
b3600	+/+	+/+	+/+	+/+
b3603	+/+	+/+	+/+	+/+
b3605	+/+	+/+	+/+	+/+
b3607	-/-	-/-	-/-	-/-
b3608	-/-	-/-	-/-	-/-
b3610	+/+	+/+	+/+	+/+
b3612	+/+	+/+	+/+	+/+
b3616	+/+	+/+	+/+	+/+
b3617	+/+	+/+	+/+	+/+
b3619	+/+	+/+	+/+	+/+
b3620	+/+	+/+	+/+	+/+
b3621	+/+	+/+	+/+	+/+
b3622	+/+	+/+	+/+	+/+
b3623	-/+	-/+	-/+	-/+
b3624	+/+	+/+	+/+	+/+
b3625	+/+	+/+	+/+	+/+
b3626	+/+	+/+	+/+	+/+
b3627	+/+	+/+	+/+	+/+
b3628	+/+	+/+	+/+	+/+
b3629	+/+	+/+	+/+	+/+
b3630	+/+	+/+	+/+	+/+
b3631	+/+	+/+	+/+	+/+
b3632	+/+	+/+	+/+	+/+
b3633	-/-	-/-	-/-	-/-
b3634	-/-	-/-	-/-	-/-
b3639	-/-	-/-	-/-	-/-
b3640	-/+	-/+	-/+	-/+
b3642	-/-	-/-	-/-	-/-
b3648	-/-	-/-	-/-	-/-
b3650	-/+	-/+	-/+	-/+
b3653	+/+	+/+	+/+	+/+
b3654	+/+	+/+	+/+	+/+
b3665	+/+	+/+	+/+	+/+
b3666	+/+	+/+	+/+	+/+
b3670	+/+	+/+	+/+	+/+
b3671	+/+	+/+	+/+	+/+
b3679	+/+	+/+	+/+	+/+
b3691	+/+	+/+	+/+	+/+
b3693	+/+	+/+	+/+	+/+
b3708	+/+	+/+	+/+	+/+
b3709	-/+	-/+	-/+	-/+
b3725	+/+	+/+	+/+	+/+
b3726	+/+	+/+	+/+	+/+
b3727	+/+	+/+	+/+	+/+
b3728	+/+	+/+	+/+	+/+
b3729	-/-	-/-	-/-	-/-
b3730	-/-	-/-	-/-	-/-
b3731	-/+	-/-	-/+	-/+
b3732	+/+	+/-	+/+	+/+
b3733	+/+	+/-	+/+	+/+
b3734	+/+	+/-	+/+	+/+
b3735	+/+	+/-	+/+	+/+
b3736	+/+	+/-	+/+	+/+
b3737	-/+	-/-	-/+	-/+
b3738	-/+	-/-	-/+	-/+
b3739	+/+	+/+	+/+	+/+
b3744	+/+	+/+	+/+	+/+
b3747	+/+	+/+	+/+	+/+
b3748	+/+	+/+	+/+	+/+
b3749	+/+	+/+	+/+	+/+
b3750	+/+	+/+	+/+	+/+
b3751	+/+	+/+	+/+	+/+
b3752	+/+	+/+	+/+	+/+
b3770	-/-	-/-	-/-	-/-
b3771	-/-	-/-	-/-	-/-
b3772	-/+	-/+	-/+	-/+
b3774	-/-	-/-	-/-	-/-
b3779	+/+	+/+	+/+	+/+
b3781	+/+	+/+	+/+	+/+
b3784	+/+	+/+	+/+	+/+
b3785	+/+	+/+	+/+	+/+
b3786	+/+	+/+	+/+	+/+
b3787	+/+	+/+	+/+	+/+
b3788	+/+	+/+	+/+	+/+
b3789	+/+	+/+	+/+	+/+
b3790	+/+	+/+	+/+	+/+
b3791	+/+	+/+	+/+	+/+
b3792	+/+	+/+	+/+	+/+
b3793	-/+	-/+	-/+	-/+
b3794	+/+	+/+	+/+	+/+
b3803	+/+	+/+	+/+	+/+
b3804	-/-	-/-	-/-	-/-
b3805	-/-	-/-	-/-	-/-
b3806	+/+	+/+	+/+	+/+
b3809	+/-	+/-	+/-	+/-
b3816	+/+	+/+	+/+	+/+
b3821	+/+	+/+	+/+	+/+
b3823	+/+	+/+	+/+	+/+
b3824	+/+	+/+	+/+	+/+
b3825	+/+	+/+	+/+	+/+
b3829	-/+	-/+	-/+	-/+
b3831	+/+	+/+	+/+	+/+
b3833	-/+	-/+	-/+	-/+
b3835	-/+	-/+	-/+	-/+
b3843	-/+	-/+	-/+	-/+
b3844	+/+	+/+	+/+	+/+
b3845	+/+	+/+	+/+	+/+
b3846	+/+	+/+	+/+	+/+
b3849	+/+	+/+	+/+	+/+
b3850	-/-	-/-	-/-	-/-
b3860	+/+	+/+	+/+	+/+
b3867	+/+	+/+	+/+	+/+
b3870	-/+	-/+	-/-	-/+
b3875	+/+	+/+	+/+	+/+
b3892	+/+	+/+	+/+	+/+
b3893	+/+	+/+	+/+	+/+
b3894	+/+	+/+	+/+	+/+
b3902	+/+	+/+	+/+	+/+
b3903	+/+	+/+	+/+	+/+
b3904	+/+	+/+	+/+	+/+
b3907	+/+	+/+	+/+	+/+
b3908	+/+	+/+	+/+	+/+
b3909	+/+	+/+	+/+	+/+
b3915	+/+	+/+	+/+	+/+
b3916	-/+	-/+	-/+	-/+
b3917	+/+	+/+	+/+	+/+
b3918	+/+	+/+	+/+	+/+
b3919	+/+	+/+	+/+	+/+
b3924	+/+	+/+	+/+	+/+
b3925	+/+	+/+	+/+	+/+
b3926	+/+	+/+	+/+	+/+
b3927	+/+	+/+	+/+	+/+
b3930	+/+	+/+	+/+	+/+
b3939	-/-	-/-	-/-	-/-
b3940	-/+	-/+	-/+	-/+
b3941	-/-	-/-	-/-	-/-
b3942	+/+	+/+	+/+	+/+
b3945	+/+	+/+	+/+	+/+
b3946	+/+	+/+	+/+	+/+
b3951	+/+	+/+	+/+	+/+
b3952	+/+	+/+	+/+	+/+
b3956	-/+	-/+	-/+	-/+
b3957	-/-	-/-	-/-	-/-
b3958	-/-	-/-	-/-	-/-
b3959	-/-	-/-	-/-	-/-
b3960	-/-	-/-	-/-	-/-
b3962	+/+	+/+	+/+	+/+
b3966	+/+	+/+	+/+	+/+
b3967	-/-	-/-	-/-	-/-
b3972	-/-	-/-	-/-	-/-
b3974	+/-	+/-	+/-	+/-
b3990	+/-	+/-	+/-	+/-
b3991	+/-	+/-	+/-	+/-
b3992	+/-	+/-	+/-	+/-
b3993	+/-	+/-	+/-	+/-
b3994	+/-	+/-	+/-	+/-
b3996	+/+	+/+	+/+	+/+
b3997	+/-	+/-	+/-	+/-
b4005	-/-	-/-	-/-	-/-
b4006	-/-	-/-	-/-	-/-
b4013	-/-	-/-	-/-	-/-
b4014	+/+	+/+	+/+	+/+
b4015	+/+	+/+	+/+	+/+
b4019	+/+	+/+	+/+	+/+
b4024	+/+	+/+	+/+	+/+
b4025	+/+	+/+	+/+	+/+
b4031	+/+	+/+	+/+	+/+
b4032	+/+	+/+	+/+	+/+
b4033	+/+	+/+	+/+	+/+
b4034	+/+	+/+	+/+	+/+
b4035	+/+	+/+	+/+	+/+
b4036	+/+	+/+	+/+	+/+
b4039	+/-	+/-	+/-	+/-
b4040	-/-	-/-	-/-	-/-
b4041	-/-	-/-	-/-	-/-
b4042	+/+	+/+	+/+	+/+
b4053	+/+	+/+	+/+	+/+
b4054	+/+	+/+	+/+	+/+
b4055	+/+	+/+	+/+	+/+
b4067	+/+	+/+	+/+	+/+
b4069	+/+	+/+	+/+	+/+
b4070	+/+	+/+	+/+	+/+
b4071	+/+	+/+	+/+	+/+
b4072	+/+	+/+	+/+	+/+
b4073	+/+	+/+	+/+	+/+
b4077	+/+	+/+	+/+	+/+
b4079	+/+	+/+	+/+	+/+
b4084	-/+	-/+	-/+	-/+
b4085	+/+	+/+	+/+	+/+
b4086	+/+	+/+	+/+	+/+
b4087	+/+	+/+	+/+	+/+
b4088	+/+	+/+	+/+	+/+
b4090	+/+	+/+	+/+	+/+
b4094	+/+	+/+	+/+	+/+
b4111	+/+	+/+	+/+	+/+
b4115	+/+	+/+	+/+	+/+
b4117	+/+	+/+	+/+	+/+
b4119	+/+	+/+	+/+	+/+
b4120	+/+	+/+	+/+	+/+
b4122	+/+	+/+	+/+	+/+
b4123	+/+	+/+	+/+	+/+
b4129	+/+	+/+	+/+	+/+
b4131	+/+	+/+	+/+	+/+
b4132	+/+	+/+	+/+	+/+
b4136	+/+	+/+	+/+	+/+
b4138	+/+	+/+	+/+	+/+
b4139	+/+	+/+	+/+	+/+
b4151	+/+	+/+	+/+	+/+
b4152	+/+	+/+	+/+	+/+
b4153	+/+	+/+	+/+	+/+
b4154	+/+	+/+	+/+	+/+
b4160	-/-	-/-	-/-	-/-
b4161	+/+	+/+	+/+	+/+
b4169	+/+	+/+	+/+	+/+
b4177	-/-	-/-	-/-	-/-
b4192	+/+	+/+	+/+	+/+
b4193	+/+	+/+	+/+	+/+
b4194	+/+	+/+	+/+	+/+
b4195	+/+	+/+	+/+	+/+
b4196	+/+	+/+	+/+	+/+
b4197	+/+	+/+	+/+	+/+
b4198	+/+	+/+	+/+	+/+
b4208	+/+	+/+	+/+	+/+
b4213	+/+	+/+	+/+	+/+
b4219	+/+	+/+	+/+	+/+
b4226	-/+	-/+	-/+	-/+
b4227	+/+	+/+	+/+	+/+
b4230	+/+	+/+	+/+	+/+
b4231	+/+	+/+	+/+	+/+
b4232	+/+	+/+	+/+	+/+
b4233	+/+	+/+	+/+	+/+
b4237	+/+	+/+	+/+	+/+
b4238	+/+	+/+	+/+	+/+
b4239	+/+	+/+	+/+	+/+
b4240	+/+	+/+	+/+	+/+
b4242	+/+	+/+	+/+	+/+
b4244	+/-	+/-	+/-	+/-
b4245	-/-	-/-	-/-	-/-
b4254	+/+	+/+	+/+	+/+
b4258	-/+	-/+	-/+	-/+
b4260	+/+	+/+	+/+	+/+
b4265	+/+	+/+	+/+	+/+
b4266	+/+	+/+	+/+	+/+
b4267	+/+	+/+	+/+	+/+
b4268	+/+	+/+	+/+	+/+
b4287	+/+	+/+	+/+	+/+
b4288	+/+	+/+	+/+	+/+
b4289	+/+	+/+	+/+	+/+
b4290	+/+	+/+	+/+	+/+
b4291	+/+	+/+	+/+	+/+
b4301	+/+	+/+	+/+	+/+
b4311	+/+	+/+	+/+	+/+
b4321	+/+	+/+	+/+	+/+
b4322	+/+	+/+	+/+	+/+
b4323	+/+	+/+	+/+	+/+
b4356	+/+	+/+	+/+	+/+
b4358	+/+	+/+	+/+	+/+
b4374	+/+	+/+	+/+	+/+
b4381	+/+	+/+	+/+	+/+
b4382	+/+	+/+	+/+	+/+
b4383	+/+	+/+	+/+	+/+
b4384	+/+	+/+	+/+	+/+
b4388	-/+	-/+	-/+	-/+
b4390	+/+	+/+	+/+	+/+
b4392	+/+	+/+	+/+	+/+
b4394	+/+	+/+	+/+	+/+
b4395	+/+	+/+	+/+	+/+
b4407	+/-	+/-	+/-	+/-
b4460	+/+	+/+	+/+	+/+
b4467	+/+	+/+	+/+	+/+
b4468	+/+	+/+	+/+	+/+
b4471	+/+	+/+	+/+	+/+
b4474	+/+	+/+	+/+	+/+
b4476	+/+	+/+	+/+	+/+
b4477	+/+	+/+	+/+	+/+
b4478	+/+	+/+	+/+	+/+
b4481	+/+	+/+	+/+	+/+
b4485	+/+	+/+	+/+	+/+
