# Supplementary material for: RELATCH: relative optimality in metabolic networks explains robust metabolic and regulatory responses to perturbations
Source: Genome Biol. 2012 Sep 26;13(9):R78. doi: 10.1186/gb-2012-13-9-r78 (PMC3506949; doi:10.1186/gb-2012-13-9-r78)
Supplement: Additional File 9 — Supplementary Table S5. RELATCH prediction errors (SSE) for E. coli, S. cerevisiae, and B. subtilis knockout mutants shown in Figure 4. [file gb-2012-13-9-r78-S9.XLS]

## Sheet: Sheet1
Table S5. RELATCH prediction errors (SSE) for E. coli, S. cerevisiae, and B. subtilis knockout mutants shown in Fig. 4
(A) E. coli mutants				(B) S. cerevisiae mutants				(C) B. subtilis mutants
Knockout	Pathway	SSE		Knockout	Pathway	SSE		Knockout	Pathway	SSE
glk	Glycolysis	0.101497		GND2	Pentose Phosphate Pathway	0.51288		fbp	Central carbon metabolism	1.0783
pgi	Glycolysis	0.451044		PGM1	Pentose Phosphate Pathway	1.91377		gapB	Central carbon metabolism	3.15158
pfkA	Glycolysis	0.0531433		PGM2	Pentose Phosphate Pathway	0.46556		iolJ	Central carbon metabolism	0.631981
pfkB	Glycolysis	0.14417		RPE1	Pentose Phosphate Pathway	22.2866		mdh	Central carbon metabolism	3.43349
fbp	Glycolysis	0.101068		SOL1	Pentose Phosphate Pathway	1.52746		odhA	Central carbon metabolism	1.6827
fbaB	Glycolysis	0.0512203		SOL2	Pentose Phosphate Pathway	0.680299		pckA	Central carbon metabolism	0.0932595
gpmA	Glycolysis	0.0646261		SOL3	Pentose Phosphate Pathway	0.408385		pgi	Central carbon metabolism	5.57185
gpmB	Glycolysis	0.281583		SOL4	Pentose Phosphate Pathway	0.293057		pmi	Central carbon metabolism	2.26682
pykA	Glycolysis	0.0303883		TAL1	Pentose Phosphate Pathway	9.35259		pps	Central carbon metabolism	0.103652
pykF	Glycolysis	0.229003		TAL2	Pentose Phosphate Pathway	0.32946		sdhC	Central carbon metabolism	2.34614
zwf	Pentose Phosphate Pathway	0.178351		ZWF1	Pentose Phosphate Pathway	7.75013		yqjI (gndA)	Central carbon metabolism	1.383
pgl	Pentose Phosphate Pathway	0.110599		ADH3	Pyruvate Metabolism	2.77786		zwf	Central carbon metabolism	6.54223
gnd	Pentose Phosphate Pathway	0.0846337		ALD5	Pyruvate Metabolism	0.507949		asnH	Biosynthetic reactions	0.823034
rpe	Pentose Phosphate Pathway	0.790782		ALD6	Pyruvate Metabolism	1.2403		deoD	Biosynthetic reactions	0.683966
rpiA	Pentose Phosphate Pathway	0.10675		PDA1	Pyruvate Metabolism	2.1197		galE	Biosynthetic reactions	0.845939
rpiB	Pentose Phosphate Pathway	1.41125		IDP1	Citric Acid Cycle	1.24991		gmk	Biosynthetic reactions	1.86038
tktA	Pentose Phosphate Pathway	3.04503		LSC1	Citric Acid Cycle	1.78178		murZ	Biosynthetic reactions	0.281529
tktB	Pentose Phosphate Pathway	0.0400501		SDH1	Citric Acid Cycle	4.70547		tdk	Biosynthetic reactions	1.01084
talA	Pentose Phosphate Pathway	0.0318839		FUM1	Citric Acid Cycle	21.7881		tuaA	Biosynthetic reactions	0.151649
talB	Pentose Phosphate Pathway	0.0275789		MDH1	Citric Acid Cycle	17.5017		tuaB	Biosynthetic reactions	1.36382
galM	Others	0.0531243		MDH2	Citric Acid Cycle	8.05777		tuaC	Biosynthetic reactions	2.40566
pgm	Others	0.0236922		MDH3	Citric Acid Cycle	1.96688		tuaD	Biosynthetic reactions	0.531353
pps	Others	0.0299274		ICL1	Anaplerotic reactions	0.577318		udk	Biosynthetic reactions	0.370331
				DAL7	Anaplerotic Reactions	2.04126		ugtP	Biosynthetic reactions	2.73454
				MLS1	Anaplerotic Reactions	3.4618		xpt	Biosynthetic reactions	2.01624
				MAE1	Anaplerotic reactions	7.48787		adhB	Catabolic reactions and transport	2.45706
				PCK1	Anaplerotic reactions	4.51125		glcP	Catabolic reactions and transport	2.49993
				GCV2	Amino Acid Metabolism	0.403788		gutP	Catabolic reactions and transport	1.5229
				GLY1	Amino Acid Metabolism	1.8523		hutM	Catabolic reactions and transport	2.11414
				SER33	Amino Acid Metabolism	1.51989		manP	Catabolic reactions and transport	1.70473
				CTP1	Transport, Mitochondrial	3.92963		mtlD	Catabolic reactions and transport	1.18987
				OAC1	Transport, Mitochondrial	1.80279		treA	Catabolic reactions and transport	5.64287
				SFC1	Transport, Mitochondrial	5.37315		acoA	Energy production and conversion	6.83088
				COX5A	Others	6.16656		acoB	Energy production and conversion	2.16371
				GPD1	Others	1.01926		acoC	Energy production and conversion	1.75863
								acoL	Energy production and conversion	0.796304
								citH	Energy production and conversion	1.40846
								cydA	Energy production and conversion	1.44907
								cydB	Energy production and conversion	1.89313
								maeN	Energy production and conversion	3.28191
								mrpD	Energy production and conversion	0.940016
								yheL	Energy production and conversion	0.2029
								yjlD	Energy production and conversion	2.45112
								yutJ	Energy production and conversion	1.01361
								cysP	Inorganic ion transport and metabolism	1.94375
								katB	Inorganic ion transport and metabolism	2.59486
								katX	Inorganic ion transport and metabolism	1.17626
								pit	Inorganic ion transport and metabolism	1.90753
								pstBB	Inorganic ion transport and metabolism	2.6096
								pstC	Inorganic ion transport and metabolism	2.9685
								pstS	Inorganic ion transport and metabolism	1.65972
								yloB	Inorganic ion transport and metabolism	1.90849
								sodA	Others	1.66428
								yfkE	Others	0.359686
								yhaU	Others	0.506392
								yjbQ	Others	0.642036
								yqeW	Others	0.365785
								yrhE	Others	0.0197577
								yrhG	Others	0.241584
								yutK	Others	1.09186
								yvfM	Others	3.09194
								ywcA	Others	3.63827
								ywrB	Others	0.73717
