# Supplementary material for: RELATCH: relative optimality in metabolic networks explains robust metabolic and regulatory responses to perturbations
Source: Genome Biol. 2012 Sep 26;13(9):R78. doi: 10.1186/gb-2012-13-9-r78 (PMC3506949; doi:10.1186/gb-2012-13-9-r78)
Supplement: Additional File 12 — Implementation of RELATCH. RELATCH is implemented using the COBRA Toolbox for MATLAB. [file gb-2012-13-9-r78-S12.ZIP]

Archive with 5 entries (5 files):
- README.txt
- RELATCH_iAF1260_Example.m
- RELATCH_iAF1260_Example.mat
- RELATCH_Perturbed.m
- RELATCH_Reference.m
