# Supplementary material for: RELATCH: relative optimality in metabolic networks explains robust metabolic and regulatory responses to perturbations
Source: Genome Biol. 2012 Sep 26;13(9):R78. doi: 10.1186/gb-2012-13-9-r78 (PMC3506949; doi:10.1186/gb-2012-13-9-r78)
Supplement: Additional File 12 — Implementation of RELATCH. RELATCH is implemented using the COBRA Toolbox for MATLAB. [file gb-2012-13-9-r78-S12.ZIP › README.txt]

% Description of files

RELATCH_Reference.m - MATLAB function for estimating the flux distribution
	and enzyme contributions in a reference state
RELATCH_Perturbed.m - MATLAB function for predicting the flux distribution
	in a perturbed state
RELATCH_iAF1260_Example.m - An example MATLAB script using the iAF1260 
	E. coli	metabolic model [1]
RELATCH_iAF1260_Example.mat - MATLAB data including the iAF1260 E. coli
	metabolic model, flux data [2], and gene expression data [3]

[1] Feist et al. A genome-scale metabolic reconstruction for 
	Escherichia coli K-12 MG1655 that accounts for 1260 ORFs and 
	thermodynamic information. Mol Syst Biol 2007, 3:121.
[2] Fong et al. Latent pathway activation and increased pathway capacity
	enable Escherichia coli adaptation to loss of key metabolic enzymes.
	J Biol Chem 2006, 281:8024-8033.
[3] Covert et al. Integrating high-throughput and computational data 
	elucidates bacterial networks. Nature 2004, 429:92-96.

% Requirements

RELATCH requires MATLAB, COBRA Toolbox 2.0, and a LP/QP solver. It has been
tested on a Windows 7 64bit machine running MATLAB R2011a and COBRA Toolbox
2.0 using TOMLAB/CPLEX 7.9, Gurobi 5.0, and ILOG CPLEX 12.4.

% Notes

The results in the paper were produced using GAMS/CONOPT instead of MATLAB.
Users may need to provide solver specific parameters to increase numerical
stability for large models. Users may redistribute or modify the code, but
we do not take any responsibility or liability.

Joonhoon Kim and Jennifer L. Reed 9/13/2012
